# Supplementary material for: Asymmetric Mannich Reaction of α-(2-Nitrophenylsulfenyl)imino Acetamide: A Cyclization-Driven Process
Source: Molecules. 2026 Jan 27;31(3):449. doi: 10.3390/molecules31030449 (PMC12899788; doi:10.3390/molecules31030449)
Supplement: Supplementary file 1 [file molecules-31-00449-s001.zip]

Archive with 1 entries (1 files):
- molecules-4048175-supplementary.pdf
